# Supplementary material for: Annotation of gene loci and analysis of expression diversity in sheep immunoglobulin
Source: Front Immunol. 2025 Aug 29;16:1643380. doi: 10.3389/fimmu.2025.1643380 (PMC12425715; doi:10.3389/fimmu.2025.1643380)
Supplement: Supplementary 3 — VDJ combinations frequence. [file Table3.xlsx]

## Sheet: Sheet1
IGH VDJ combinations
Sample 1			Sample 2			Sample 3
VDJ type	frequency		VDJ type	frequency		VDJ type	frequency
VH1S5-DH1-JH4	0.0113101		VH1S5-DH1-JH4	0.0210741		VH1S5-DH1-JH4	0.0132488
VH1S5--DH2-JH4	0.0716305		VH1S5-DH1-JH6	0.00237933		VH1S5-DH1-JH6	0.00172811
VH1S5--DH3-JH4	0.0127238		VH1S5-DH2-JH4	0.0924541		VH1S5-DH2-JH4	0.0757488
VH1S5--DH4-JH4	0.0186145		VH1S5-DH2-JH6	0.00883753		VH1S5-DH2-JH6	0.00662442
VH1S5--DH1-JH6	0.00141376		VH1S5-DH3-JH4	0.0380693		VH1S5-DH3-JH4	0.0184332
VH1S5-DH2-JH6	0.00541942		VH1S5-DH3-JH6	0.00237933		VH1S5-DH3-JH6	0.00201613
VH1S5-DH3-JH6	0.00188501		VH1S5-DH4-JH4	0.0302515		VH1S5-DH4-JH4	0.0342742
VH1S5-DH4-JH6	0.00329877		VH1S5-DH4-JH6	0.00169952		VH1S5-DH4-JH6	0.00374424
VH1S4-DH1-JH4	0.0249764		VH1S4-DH1-JH4	0.0152957		VH1S4-DH1-JH4	0.0449309
VH1S4-DH2-JH4	0.140905		VH1S4-DH1-JH6	<0.1%		VH1S4-DH1-JH6	0.0120968
VH1S4-DH3-JH4	0.0398209		VH1S4-DH2-JH3	<0.1%		VH1S4-DH2-JH4	0.19182
VH1S4-DH4-JH4	0.0393497		VH1S4-DH2-JH4	0.0550646		VH1S4-DH2-JH6	0.0354263
VH1S4-DH1-JH6	0.0143732		VH1S4-DH2-JH6	0.00781781		VH1S4-DH3-JH4	0.063076
VH1S4-DH2-JH6	0.0174364		VH1S4-DH3-JH4	0.0234534		VH1S4-DH3-JH6	0.0144009
VH1S4-DH3-JH6	0.00801131		VH1S4-DH3-JH6	0.00441876		VH1S4-DH4-JH4	0.0642281
VH1S4-DH4-JH6	0.00754006		VH1S4-DH4-JH4	0.0203943		VH1S4-DH4-JH6	0.0123848
VH1S1-DH1-JH3	<0.1%		VH1S4-DH4-JH6	0.00271924		VH1S1-DH1-JH4	<0.1%
VH1S1-DH1-JH4	0.0445335		VH1S1-DH1-JH4	0.00135962		VH1S1-DH2-JH4	<0.1%
VH1S1-DH2-JH4	0.327757		VH1S1-DH1-JH4	0.064242		VH1S1-DH4-JH4	<0.1%
VH1S1-DH3-JH4	0.0645617		VH1S1-DH1-JH6	0.00577838		VH1S1-DH1-JH4	0.0345622
VH1S1-DH4-JH4	0.086475		VH1S1-DH2-JH4	0.340245		VH1S1-DH1-JH6	0.00691244
VH1S1-DH1-JH6	0.0070688		VH1S1-DH2-JH6	0.0339905		VH1S1-DH2-JH4	0.203341
VH1S1-DH2-JH6	0.0289821		VH1S1-DH3-JH4	0.0975527		VH1S1-DH2-JH6	0.0236175
VH1S1-DH3-JH6	0.0110745		VH1S1-DH3-JH6	0.0115568		VH1S1-DH3-JH4	0.0561636
VH1S1-DH4-JH6	0.0106032		VH1S1-DH4-JH4	0.111489		VH1S1-DH3-JH6	0.00720046
			VH1S1-DH4-JH6	0.0067981		VH1S1-DH4-JH4	0.0642281
						VH1S1-DH4-JH6	0.00892857
IGK VJ combinations
Sample 1			Sample 2			Sample 3
VDJ type	frequency		VDJ type	frequency		VDJ type	frequency
Vκ2-8 - JK1	0.389738		Vκ2-8 - JK1	0.10031		Vκ2-8 - JK1	0.367905
Vκ2-8 - JK2	<0.1%		Vκ2-8 - JK2	<0.1%		Vκ2-8 - JK2	<0.1%
Vκ2-8 - JK3	0.0435767		Vκ2-8 - JK3	0.0165216		Vκ2-8 - JK3	0.0324345
Vκ1-4 - JK1	0.213356		Vκ1-4 - JK1	0.401977		Vκ1-4 - JK1	0.192344
Vκ1-4 - JK2	0.00226372		Vκ1-4 - JK2	0.00118012		Vκ1-4 - JK2	<0.1%
Vκ1-4 - JK3	0.329183		Vκ1-4 - JK3	0.350789		Vκ1-4 - JK3	0.386008
Vκ2-15 - JK1	<0.1%		Vκ2-15 - JK1	<0.1%		Vκ2-15 - JK1	0.00113144
Vκ2-15 - JK2	<0.1%		Vκ2-14 - JK1	<0.1%		Vκ8-3 - JK1	<0.1%
Vκ2-14 - JK1	0.00358423		Vκ2-14 - JK3	<0.1%		Vκ2-14 - JK1	0.00245144
Vκ2-14 - JK3	0.00282965		Vκ2-15 - JK1	0.12347		Vκ2-14 - JK3	<0.1%
Vκ2-15 - JK1	0.0145256		Vκ2-15 - JK2	<0.1%		Vκ2-15 - JK1	0.0141429
Vκ2-15 - JK3	<0.1%		Vκ2-15 - JK3	0.00398289		Vκ2-15 - JK2	<0.1%
						Vκ2-15 - JK3	0.00169715
IGL VJ combinations
Sample 1			Sample 2			Sample 3
VDJ type	frequency		VDJ type	frequency		VDJ type	frequency
Vλ1-76 - JL2	0.00885964		Vλ1-76 - JL2	0.062081		Vλ1-76 - JL2	0.0120841
Vλ1-33 - JL2	0.0108847		Vλ1-33 - JL2	0.0396386		Vλ1-33 - JL2	0.0276444
Vλ2-19 - JL2	0.0217694		Vλ2-19 - JL2	0.0263771		Vλ2-19 - JL2	0.00430392
Vλ2-21 - JL2	0.0015188		Vλ2-21 - JL2	0.00568347		Vλ2-21 - JL2	0.00248303
Vλ2-20 - JL2	0.00999873		Vλ2-20 - JL2	0.0220052		Vλ2-20 - JL2	0.0334382
Vλ2-13 - JL2	0.0631566		Vλ2-13 - JL2	0.0375984		Vλ2-13 - JL2	0.150306
Vλ2-10 - JL2	0.0258195		Vλ2-10 - JL2	0.147479		Vλ2-10 - JL2	0.100149
Vλ3-8 - JL2	0.217314		Vλ3-8 - JL2	0.0900612		Vλ3-8 - JL2	0.0187055
Vλ3-7 - JL2	0.00379699		Vλ3-7 - JL2	0.00306033		Vλ3-7 - JL2	<0.1%
Vλ9-4 - JL1	<0.1%		Vλ9-4 - JL2	0.0655785		Vλ9-4 - JL2	0.0253269
Vλ9-4 - JL2	0.089862		Vλ3-3 - JL2	<0.1%		Vλ3-2 - JL2	0.00198643
Vλ3-3 - JL2	<0.1%		Vλ3-2 - JL2	0.0179248		Vλ1-120 - JL2	<0.1%
Vλ3-2 - JL1	<0.1%		Vλ1-120 - JL2	0.00393471		Vλ1-117 - JL2	0.0590962
Vλ3-2 - JL2	0.0156942		Vλ1-117 - JL2	0.0469251		Vλ1-110 - JL1	<0.1%
Vλ1-117 - JL2	0.0363245		Vλ1-110 - JL2	0.00684932		Vλ1-110 - JL2	0.0412183
Vλ1-110 - JL2	0.0205037		Vλ1-105 - JL2	0.0284174		Vλ1-105 - JL1	<0.1%
Vλ1-105 - JL2	0.0146817		Vλ1-103 - JL1	<0.1%		Vλ1-105 - JL2	0.0590962
Vλ1-103 - JL2	0.110999		Vλ1-103 - JL2	0.122268		Vλ1-103 - JL2	0.142361
Vλ1-100 - JL2	0.00202506		Vλ1-100 - JL2	0.0102011		Vλ1-98 - JL2	0.0180434
Vλ1-98 - JL2	0.0196178		Vλ1-98 - JL2	0.0527543		Vλ1-67 - JL2	0.0107598
Vλ1-67 - JL2	0.0283508		Vλ1-67 - JL2	0.042116		Vλ1-94 - JL2	<0.1%
Vλ1-94 - JL2	<0.1%		Vλ1-94 - JL2	0.00757797		Vλ1-36 - JL2	0.122165
Vλ1-36 - JL2	0.0968232		Vλ1-36 - JL2	0.153745		Vλ1-40 - JL2	0.00115875
Vλ1-40 - JL2	0.0789773		Vλ1-49 - JL2	0.00597493		Vλ1-49 - JL2	0.0958451
Vλ1-49 - JL1	<0.1%		Vλ1-94 - JL2	<0.1%		Vλ1-94 - JL2	0.00215196
Vλ1-49 - JL2	0.0979623		Vλ1-57 - JL2	0.00102011		Vλ1-57 - JL2	0.069856
Vλ1-94 - JL2	0.00189849
Vλ1-57 - JL2	0.0217694
